# Supplementary material for: Microbiota Depletion Promotes Human Rotavirus Replication in an Adult Mouse Model
Source: Biomedicines. 2021 Jul 20;9(7):846. doi: 10.3390/biomedicines9070846 (PMC8301474; doi:10.3390/biomedicines9070846)
Supplement: Supplementary file 1 [file biomedicines-09-00846-s001.zip]

Archive with 1 entries (1 files):
- biomedicines-1290884-supplementary.pdf
